# Supplementary material for: Market access and community size influence pastoral management of native and exotic livestock species: A case study in communities of the Cordillera Real in Bolivia's high Andean wetlands
Source: PLoS One. 2017 Dec 11;12(12):e0189409. doi: 10.1371/journal.pone.0189409 (PMC5724826; doi:10.1371/journal.pone.0189409)
Supplement: S1 File — In the CSV file, "comunidad" refers to the community, "totalGanado" to the total number of animals in Livestock Equivalent Units, "lon" to longitude, and "lat" to latitude. (CSV) [file pone.0189409.s002.csv]

comunidad	totalGanado	lon	lat
Alto Penas	515.8888889	-68.438407	-16.22117
Bajo Milluni	240.5555556	-68.2043222	-16.4377889
Botijlaka	198.8888889	-68.14060907	-16.19186225
Chunavi	484.3333333	-68.23888889	-16.24861111
Condoriri	273.3333333	-68.25833329	-16.21444446
Contadurani	552.5	-68.39746112	-16.1997611
Hichu Khota Laguna	166.9444444	-68.37972218	-16.16333334
Litoral	407.1388889	-68.34277782	-16.24166664
Llaullani	214.4444444	-68.14060879	-16.19186225
Suriquina	121.1111111	-68.36932781	-16.16595554
Tiquimani	77.22222222	-68.12376946	-16.20665556
Tuquia	364.4166667	-68.47083338	-16.19972222
Villa Andino	1366.222222	-68.33106949	-16.23083329
