# Supplementary material for: Market access and community size influence pastoral management of native and exotic livestock species: A case study in communities of the Cordillera Real in Bolivia's high Andean wetlands
Source: PLoS One. 2017 Dec 11;12(12):e0189409. doi: 10.1371/journal.pone.0189409 (PMC5724826; doi:10.1371/journal.pone.0189409)
Supplement: S2 File — In the CSV file, "distAlto" refers to the market access, "extbof" to the bofedales area, "extbofRel" to the bofedales relative area, "dens" to the community size, "alpaca" to the alpaca quantity in LU, "llama" to the llama quantity in LU, "ovino" to the sheep quantity in LU, "bovino" to the cow quantity in LU, and "tps" to the grazing duration. (CSV) [file pone.0189409.s003.csv]

distAlto	extbof	extbofRel	dens	alpaca	llama	ovino	bovino	tps
-5.7	-809100	0.4171113	5	0	15	88.8888888888889	38.8888888888889	90
-35.7	-809100	0.4171113	5	0	40	13.3333333333333	7.77777777777778	30
-35.7	-809100	0.4171113	5	0	50	1.77777777777778	3.88888888888889	120
-50.77	-843300	2.6704033	6	0	30	2.22222222222222	46.6666666666667	120
-55.2	-778500	1.1495696	6	0	0	0	38.8888888888889	240
-55.2	-778500	1.1495696	6	0	15	0	38.8888888888889	480
-59.65	-778500	1.1495696	4	0	0	0	0	60
-59.65	-778500	1.1495696	4	0	40	0	0	540
-47.32	-557100	2.6704033	6	0	20	0	0	240
-60	-557100	2.6704033	2	8.05555555555556	15	44.4444444444444	35	180
-46.52	-778500	1.1495696	13	0	0	17.7777777777778	7.77777777777778	540
-46.52	-778500	1.1495696	13	16.1111111111111	15	20	15.5555555555556	10
-46.52	-778500	1.1495696	13	4.02777777777778	0	8.88888888888889	3.88888888888889	480
-46.52	-778500	1.1495696	13	0	0	13.3333333333333	11.6666666666667	90
-46.52	-778500	1.1495696	13	40.2777777777778	0	22.2222222222222	0	540
-46.52	-778500	1.1495696	13	0	0	4.44444444444444	38.8888888888889	540
-46.52	-778500	1.1495696	13	0	2	12.8888888888889	7.77777777777778	180
-46.52	-778500	1.1495696	13	0	1	4.44444444444444	3.88888888888889	150
-46.52	-778500	1.1495696	13	0	0	6.66666666666667	27.2222222222222	300
-46.52	-778500	1.1495696	13	24.1666666666667	0	4.44444444444444	7.77777777777778	180
-46.52	-778500	1.1495696	13	0	0	6.66666666666667	11.6666666666667	300
-46.52	-778500	1.1495696	13	0	0	15.5555555555556	7.77777777777778	540
-49.05	-557100	2.6704033	17	0	50	4.44444444444444	7.77777777777778	90
-49.05	-557100	2.6704033	17	0	15	0	23.3333333333333	120
-49.05	-557100	2.6704033	17	1.61111111111111	60	4	0	30
-49.05	-557100	2.6704033	17	0	60	0	0	600
-49.05	-557100	2.6704033	17	0	50	14.2222222222222	19.4444444444444	300
-49.05	-557100	2.6704033	17	0	70	4.44444444444444	3.88888888888889	420
-49.05	-557100	2.6704033	17	16.1111111111111	0	53.3333333333333	0	540
-49.05	-557100	2.6704033	17	0	20	8.88888888888889	0	600
-49.05	-557100	2.6704033	17	16.1111111111111	4	35.5555555555556	0	540
-49.05	-557100	2.6704033	17	0	20	8.88888888888889	0	540
-49.05	-557100	2.6704033	17	0	30	44.4444444444444	19.4444444444444	480
-49.05	-557100	2.6704033	17	32.2222222222222	0	8.88888888888889	7.77777777777778	540
-49.05	-557100	2.6704033	17	20.1388888888889	30	22.2222222222222	15.5555555555556	600
-49.05	-557100	2.6704033	17	48.3333333333333	15	48.8888888888889	7.77777777777778	540
