# Supplementary material for: Market access and community size influence pastoral management of native and exotic livestock species: A case study in communities of the Cordillera Real in Bolivia's high Andean wetlands
Source: PLoS One. 2017 Dec 11;12(12):e0189409. doi: 10.1371/journal.pone.0189409 (PMC5724826; doi:10.1371/journal.pone.0189409)
Supplement: S3 File — In the CSV file, "otra_occ_madre" refers to the mother supplementary activity (Boolean), "otra_occ_padre" to the father supplementary activity (Boolean), "otra_occ_ambos" to either father or mother supplementary activity (Boolean), "dist_from_road" to the distance to the closest road (km), "tiempo_viviendo_sitio_madre" to the time lived by the mother in community (years), "tiempo_viviendo_sitio_padre" to the time lived by the father in the community (years), "tiempo_viviendo_sitio_madre_padre" to the average time lived either by the mother or the father in the community (years), "propiedad_bofedal" to the bofedal property (factor), "households_per_community" to the community size, "ganado_llamas" to the number of llama heads, "ganado_alpacas" to the number of alpaca heads, "ganado_bovino" to the number of cow heads, "ganado_ovino" to the number of sheep heads, "ganado_total" to the number of animal heads in LU, "num_casas" to the number of houses own by the household, "vende_produccion" to the production destination (factor), "relative_extent_bofedal" to the relative bofedales extent, and "dist_from_bofedal" to the distance to the closest bofedal in km. (CSV) [file pone.0189409.s004.csv]

otra_occ_madre	otra_occ_padre	otra_occ_ambos	dist_from_road	tiempo_viviendo_sitio_madre	tiempo_viviendo_sitio_padre	tiempo_viviendo_sitio_madre_padre	propiedad_bofedal	households_per_community	ganado_llamas	ganado_alpacas	ganado_bovino	ganado_ovino	ganado_total	num_casas	vende_produccion	relative_extent_bofedal	dist_from_bofedal
FALSE	TRUE	FALSE	NA	NA	53	NA	propiedad_bofedal_comunitario	10	85	0	2	50	115	casa_arribacasa_centrocasa_abajo	destino_produccion_autoconsumodestino_produccion_venta	0.011495696	NA
TRUE	TRUE	TRUE	NA	36	38	37	propiedad_bofedal_privado	10	25	5	9	9	68.0277777777778	casa_arribacasa_centrocasa_abajo	destino_produccion_autoconsumodestino_produccion_venta	0.011495696	NA
TRUE	FALSE	FALSE	NA	20	48	34	propiedad_bofedal_comunitario	10	20	0	2	40	45.5555555555556	casa_arribacasa_abajo	destino_produccion_autoconsumo	0.011495696	NA
TRUE	FALSE	FALSE	NA	56	51	53.5	propiedad_bofedal_privado	10	0	20	4	45	51.6666666666667	casa_centrocasa_abajo	destino_produccion_autoconsumo	0.011495696	NA
TRUE	FALSE	FALSE	NA	63	70	66.5	propiedad_bofedal_privado	10	0	5	1	20	16.8055555555556	casa_centrocasa_abajo	destino_produccion_autoconsumo	0.011495696	NA
TRUE	FALSE	FALSE	NA	50	70	60	propiedad_bofedal_privado	10	25	0	3	30	50	casa_centrocasa_abajo	destino_produccion_autoconsumodestino_produccion_venta	0.011495696	NA
TRUE	FALSE	FALSE	NA	60	63	61.5	propiedad_bofedal_privado	10	0	50	0	50	62.5	casa_centrocasa_abajo	destino_produccion_autoconsumo	0.011495696	NA
TRUE	FALSE	FALSE	NA	72	69	70.5	propiedad_bofedal_privado	10	14	0	10	10	57.3333333333333	casa_centrocasa_abajo	destino_produccion_autoconsumo	0.011495696	NA
FALSE	FALSE	FALSE	NA	75	72	73.5	propiedad_bofedal_privado	10	10	0	2	29	30.6666666666667	casa_arribacasa_centrocasa_abajo	destino_produccion_autoconsumo	0.011495696	NA
TRUE	FALSE	FALSE	NA	NA	NA	NA	NA	10	10	0	1	10	18.3333333333333	casa_centrocasa_abajo	destino_produccion_autoconsumo	0.011495696	NA
NA	FALSE	NA	1.5	NA	47	NA	propiedad_bofedal_comunitario	5	50	0	0	13	55.7777777777778	casa_arribacasa_abajo	destino_produccion_autoconsumo	0.004171113	12.5
FALSE	TRUE	FALSE	1.5	57	35	46	NA	5	50	0	0	90	90	casa_arribacasa_abajo	destino_produccion_venta	0.004171113	12.5
TRUE	TRUE	TRUE	1.5	53	54	53.5	propiedad_bofedal_comunitario	5	15	0	0	50	37.2222222222222	casa_arribacasa_abajo	destino_produccion_venta	0.004171113	12.5
FALSE	TRUE	FALSE	1.5	NA	NA	NA	propiedad_bofedal_comunitario	5	18	0	4	50	55.7777777777778	casa_arribacasa_abajo	destino_produccion_autoconsumo	0.004171113	12.5
TRUE	TRUE	TRUE	1.5	10	32	21	propiedad_bofedal_comunitario	5	0	0	0	4	1.77777777777778	casa_arribacasa_centrocasa_abajo	destino_produccion_autoconsumodestino_produccion_venta	0.004171113	12.5
TRUE	TRUE	TRUE	29.82	14	34	24	NA	5	0	0	0	0	0	casa_centro	destino_produccion_autoconsumo	0.004171113	2.8
TRUE	NA	NA	29.82	74	NA	NA	propiedad_bofedal_privado	5	0	0	0	0	0	casa_centro	destino_produccion_autoconsumo	0.004171113	2.8
FALSE	TRUE	FALSE	29.82	66	NA	NA	propiedad_bofedal_comunitario	5	40	0	0	70	71.1111111111111	casa_centro	destino_produccion_autoconsumo	0.004171113	2.8
TRUE	FALSE	FALSE	29.82	15	15	15	propiedad_bofedal_comunitario	5	50	0	20	0	127.777777777778	casa_arriba	destino_produccion_autoconsumo	0.004171113	2.8
TRUE	TRUE	TRUE	29.82	52	NA	NA	NA	5	0	0	0	0	0	casa_centro	NA	0.004171113	2.8
TRUE	TRUE	TRUE	21.37	25	45	35	propiedad_bofedal_comunitariopropiedad_bofedal_privado	6	30	0	6	0	53.3333333333333	casa_arribacasa_centrocasa_abajo	destino_produccion_autoconsumo	0.026704033	0.1
TRUE	TRUE	TRUE	21.37	26	26	26	propiedad_bofedal_comunitario	6	8	2	0	9	13.6111111111111	casa_abajo	destino_produccion_autoconsumo	0.009047749	0.1
TRUE	TRUE	TRUE	21.37	62	65	63.5	NA	6	100	0	0	0	100	casa_centrocasa_abajo	destino_produccion_autoconsumodestino_produccion_venta	0.009047749	0.1
TRUE	FALSE	FALSE	21.37	75	75	75	propiedad_bofedal_comunitario	6	130	70	0	0	186.388888888889	casa_centrocasa_abajo	destino_produccion_autoconsumodestino_produccion_venta	0.009047749	0.1
TRUE	TRUE	TRUE	21.37	25	49	37	propiedad_bofedal_comunitariopropiedad_bofedal_privado	6	8	0	5	32	41.6666666666667	casa_centrocasa_abajo	destino_produccion_autoconsumo	0.009047749	0.1
TRUE	TRUE	TRUE	21.37	29	25	27	propiedad_bofedal_comunitariopropiedad_bofedal_privado	6	52	0	0	84	89.3333333333333	casa_centrocasa_abajo	destino_produccion_autoconsumodestino_produccion_venta	0.009047749	0.1
TRUE	TRUE	TRUE	24	23	5	14	propiedad_bofedal_privado	4	10	0	1	10	18.3333333333333	casa_centrocasa_abajo	destino_produccion_autoconsumo	0.021320836	0.5
TRUE	TRUE	TRUE	24	37	40	38.5	propiedad_bofedal_comunitario	4	35	20	0	120	104.444444444444	casa_arribacasa_abajo	destino_produccion_autoconsumodestino_produccion_venta	0.021320836	0.5
TRUE	TRUE	TRUE	24	37	44	40.5	propiedad_bofedal_comunitariopropiedad_bofedal_privado	4	20	0	0	20	28.8888888888889	casa_arribacasa_abajo	destino_produccion_autoconsumo	0.021320836	0.5
TRUE	TRUE	TRUE	24	30	10	20	propiedad_bofedal_comunitariopropiedad_bofedal_privado	4	70	20	0	80	121.666666666667	casa_arribacasa_abajo	destino_produccion_autoconsumodestino_produccion_venta	0.021320836	0.5
TRUE	FALSE	FALSE	8.16	47	47	47	propiedad_bofedal_comunitario	6	100	60	6	52	194.777777777778	casa_arribacasa_abajo	destino_produccion_autoconsumo	0.011495696	2.7
FALSE	FALSE	FALSE	8.16	NA	NA	NA	propiedad_bofedal_comunitario	6	50	2	0	30	64.9444444444444	casa_arribacasa_abajo	destino_produccion_autoconsumo	0.011495696	2.7
FALSE	FALSE	FALSE	8.16	60	60	60	propiedad_bofedal_comunitario	6	0	0	0	30	13.3333333333333	casa_arribacasa_abajo	destino_produccion_autoconsumo	0.011495696	2.7
TRUE	FALSE	FALSE	8.16	35	40	37.5	propiedad_bofedal_comunitario	6	15	0	15	65	102.222222222222	casa_arriba	destino_produccion_autoconsumodestino_produccion_venta	0.011495696	2.7
TRUE	FALSE	FALSE	8.16	51	50	50.5	propiedad_bofedal_comunitario	6	30	10	9	100	117.5	casa_arribacasa_abajo	destino_produccion_autoconsumo	0.011495696	2.7
TRUE	FALSE	FALSE	8.16	52	50	51	propiedad_bofedal_comunitario	6	10	10	5	50	59.7222222222222	casa_arribacasa_abajo	destino_produccion_autoconsumo	0.011495696	2.7
TRUE	FALSE	FALSE	12.61	78	79	78.5	propiedad_bofedal_privado	4	0	0	0	2	0.888888888888889	casa_arriba	destino_produccion_autoconsumo	0.011495696	0.93
TRUE	TRUE	TRUE	12.61	21	50	35.5	NA	4	30	0	3	15	48.3333333333333	casa_arribacasa_centrocasa_abajo	destino_produccion_autoconsumo	0.011495696	0.93
TRUE	TRUE	TRUE	12.61	38	40	39	propiedad_bofedal_privado	4	18	0	2	35	41.3333333333333	casa_arribacasa_centrocasa_abajo	destino_produccion_autoconsumo	0.011495696	0.93
TRUE	TRUE	TRUE	12.61	46	55	50.5	propiedad_bofedal_privado	4	40	30	2	10	76.3888888888889	casa_arribacasa_centrocasa_abajo	destino_produccion_autoconsumodestino_produccion_venta	0.011495696	0.93
FALSE	NA	NA	13.36	72	NA	NA	propiedad_bofedal_privado	6	20	0	0	20	28.8888888888889	casa_arribacasa_abajo	NA	0.026704033	2.4
FALSE	NA	NA	13.36	30	NA	NA	propiedad_bofedal_privado	6	30	0	5	100	93.8888888888889	casa_arribacasa_centrocasa_abajo	destino_produccion_autoconsumo	0.026704033	2.4
TRUE	FALSE	FALSE	13.36	NA	65	NA	propiedad_bofedal_privado	6	0	40	2	20	48.8888888888889	casa_arribacasa_abajo	destino_produccion_autoconsumodestino_produccion_venta	0.026704033	2.4
TRUE	TRUE	TRUE	13.36	22	32	27	propiedad_bofedal_privado	6	0	25	4	50	57.9166666666667	casa_arribacasa_abajo	destino_produccion_autoconsumodestino_produccion_venta	0.026704033	2.4
NA	FALSE	NA	13.36	NA	NA	NA	propiedad_bofedal_privado	6	0	60	2	110	105	casa_arribacasa_abajo	destino_produccion_autoconsumodestino_produccion_venta	0.026704033	2.4
FALSE	TRUE	FALSE	13.36	54	54	54	propiedad_bofedal_privado	6	30	0	9	17	72.5555555555556	casa_arribacasa_abajo	destino_produccion_autoconsumodestino_produccion_venta	0.026704033	2.4
NA	TRUE	NA	NA	NA	NA	NA	NA	3	0	0	0	0	0	casa_arriba	destino_produccion_autoconsumo	0.004171113	NA
TRUE	TRUE	TRUE	NA	8	NA	NA	NA	3	0	0	0	0	0	casa_arriba	NA	0.004171113	NA
TRUE	TRUE	TRUE	NA	NA	NA	NA	propiedad_bofedal_comunitario	3	20	0	50	0	214.444444444444	casa_arriba	destino_produccion_autoconsumodestino_produccion_venta	0.004171113	NA
TRUE	TRUE	TRUE	12.95	47	45	46	propiedad_bofedal_privado	2	15	0	7	15	48.8888888888889	casa_arribacasa_centrocasa_abajo	destino_produccion_autoconsumodestino_produccion_venta	0.026704033	1.15
FALSE	TRUE	FALSE	12.95	60	70	65	propiedad_bofedal_privado	2	60	0	2	10	72.2222222222222	casa_centro	destino_produccion_autoconsumo	0.011495696	1.15
TRUE	TRUE	TRUE	27.39	NA	18	NA	propiedad_bofedal_comunitario	2	15	0	6	0	38.3333333333333	casa_arribacasa_abajo	destino_produccion_autoconsumodestino_produccion_venta	0.004171113	2
TRUE	TRUE	TRUE	27.39	8	25	16.5	NA	2	0	0	10	0	38.8888888888889	casa_arriba	destino_produccion_autoconsumo	0.004171113	2
TRUE	TRUE	TRUE	1	83	80	81.5	propiedad_bofedal_privado	13	0	0	1	3	5.22222222222222	casa_abajo	destino_produccion_autoconsumo	0.011495696	11.6
FALSE	TRUE	FALSE	1	40	64	52	propiedad_bofedal_privado	13	15	3	15	25	86.8611111111111	casa_centrocasa_abajo	destino_produccion_autoconsumodestino_produccion_venta	0.011495696	11.6
FALSE	NA	NA	1	67	NA	NA	propiedad_bofedal_privado	13	0	0	4	14	21.7777777777778	casa_centro	destino_produccion_autoconsumodestino_produccion_venta	0.011495696	11.6
NA	FALSE	NA	1	NA	NA	NA	propiedad_bofedal_privado	13	0	0	2	0	7.77777777777778	casa_abajo	destino_produccion_autoconsumo	0.011495696	11.6
FALSE	NA	NA	1	47	NA	NA	propiedad_bofedal_privado	13	0	0	5	10	23.8888888888889	casa_abajo	destino_produccion_autoconsumo	0.011495696	11.6
TRUE	NA	NA	1	68	NA	NA	propiedad_bofedal_privado	13	0	0	5	23	29.6666666666667	casa_centrocasa_abajo	destino_produccion_autoconsumo	0.011495696	11.6
NA	FALSE	NA	1	NA	NA	NA	propiedad_bofedal_privado	13	2	0	3	10	18.1111111111111	casa_centro	destino_produccion_autoconsumo	0.011495696	11.6
TRUE	NA	NA	1	49	NA	NA	propiedad_bofedal_privado	13	1	0	5	18	28.4444444444444	casa_centrocasa_abajo	destino_produccion_autoconsumodestino_produccion_venta	0.011495696	11.6
TRUE	TRUE	TRUE	1	51	NA	NA	propiedad_bofedal_privado	13	0	0	2	5	10	casa_centro	destino_produccion_autoconsumodestino_produccion_venta	0.011495696	11.6
TRUE	NA	NA	1	60	NA	NA	propiedad_bofedal_privado	13	0	0	3	0	11.6666666666667	casa_centrocasa_abajo	destino_produccion_autoconsumo	0.011495696	11.6
TRUE	FALSE	FALSE	1	3	29	16	propiedad_bofedal_privado	13	0	0	10	0	38.8888888888889	casa_centrocasa_abajo	destino_produccion_autoconsumo	0.011495696	11.6
TRUE	TRUE	TRUE	1	NA	54	NA	propiedad_bofedal_comunitariopropiedad_bofedal_privado	13	0	0	10	0	38.8888888888889	casa_arribacasa_centrocasa_abajo	destino_produccion_autoconsumo	0.011495696	11.6
TRUE	NA	NA	1	51	NA	NA	propiedad_bofedal_privado	13	0	0	11	1	43.2222222222222	casa_arribacasa_abajo	destino_produccion_autoconsumo	0.011495696	11.6
TRUE	TRUE	TRUE	15.09	53	66	59.5	propiedad_bofedal_comunitariopropiedad_bofedal_privado	17	50	0	15	150	175	casa_arribacasa_abajo	destino_produccion_autoconsumodestino_produccion_venta	0.026704033	0.7
FALSE	NA	NA	15.09	70	NA	NA	propiedad_bofedal_comunitariopropiedad_bofedal_privado	17	15	0	0	100	59.4444444444444	casa_arribacasa_abajo	destino_produccion_autoconsumo	0.026704033	0.7
TRUE	FALSE	FALSE	15.09	65	70	67.5	propiedad_bofedal_comunitariopropiedad_bofedal_privado	17	60	0	0	100	104.444444444444	casa_arribacasa_centrocasa_abajo	destino_produccion_autoconsumodestino_produccion_venta	0.026704033	0.7
FALSE	FALSE	FALSE	15.09	52	55	53.5	propiedad_bofedal_privado	17	60	60	10	60	173.888888888889	casa_arribacasa_centrocasa_abajo	NA	0.026704033	0.7
FALSE	FALSE	FALSE	15.09	57	60	58.5	propiedad_bofedal_privado	17	80	0	4	80	131.111111111111	casa_arribacasa_centrocasa_abajo	destino_produccion_autoconsumodestino_produccion_venta	0.026704033	0.7
TRUE	TRUE	TRUE	15.09	45	45	45	propiedad_bofedal_comunitario	17	50	0	2	80	93.3333333333333	casa_arribacasa_centrocasa_abajo	destino_produccion_autoconsumodestino_produccion_venta	0.026704033	0.7
TRUE	TRUE	TRUE	15.09	NA	NA	NA	propiedad_bofedal_privado	17	4	0	4	20	28.4444444444444	casa_arribacasa_abajo	destino_produccion_autoconsumo	0.026704033	0.7
FALSE	FALSE	FALSE	15.09	64	68	66	propiedad_bofedal_privado	17	70	0	10	200	197.777777777778	casa_arribacasa_centrocasa_abajo	destino_produccion_autoconsumodestino_produccion_venta	0.026704033	0.7
FALSE	NA	NA	15.09	66	NA	NA	propiedad_bofedal_privado	17	0	0	4	0	15.5555555555556	casa_arribacasa_abajo	destino_produccion_autoconsumo	0.026704033	0.7
FALSE	NA	NA	15.09	80	NA	NA	propiedad_bofedal_privado	17	20	0	2	60	54.4444444444444	casa_centrocasa_abajo	destino_produccion_autoconsumo	0.026704033	0.7
FALSE	FALSE	FALSE	15.09	77	78	77.5	propiedad_bofedal_privado	17	4	0	4	40	37.3333333333333	casa_arribacasa_abajo	destino_produccion_autoconsumodestino_produccion_venta	0.026704033	0.7
FALSE	FALSE	FALSE	15.09	50	60	55	NA	17	20	0	3	20	40.5555555555556	casa_arribacasa_abajo	destino_produccion_autoconsumo	0.026704033	0.7
FALSE	FALSE	FALSE	15.09	63	65	64	NA	17	30	0	2	30	51.1111111111111	casa_arribacasa_abajo	destino_produccion_autoconsumo	0.026704033	0.7
NA	FALSE	NA	15.09	NA	70	NA	NA	17	0	0	1	4	5.66666666666667	casa_arribacasa_abajo	NA	0.026704033	0.7
FALSE	TRUE	FALSE	15.09	53	65	59	propiedad_bofedal_privado	17	30	0	10	30	82.2222222222222	casa_arribacasa_abajo	NA	0.026704033	0.7
TRUE	TRUE	TRUE	15.09	57	60	58.5	propiedad_bofedal_privado	17	15	0	12	5	63.8888888888889	casa_arribacasa_centrocasa_abajo	destino_produccion_autoconsumo	0.026704033	0.7
TRUE	FALSE	FALSE	NA	46	48	47	propiedad_bofedal_privado	17	30	8	4	0	52	casa_arribacasa_abajo	destino_produccion_autoconsumo	0.026704033	NA
